# Supplementary material for: Upcycling Low-Quality Cotton Fibers into Mulch Gel Films in a Fast Closed Carbon Cycle
Source: Gels. 2024 Mar 23;10(4):218. doi: 10.3390/gels10040218 (PMC11049410; doi:10.3390/gels10040218)
Supplement: Supplementary file 1 [file gels-10-00218-s001.zip]

Archive with 1 entries (1 files):
- gels-2926725-supplementary.pdf
